# Supplementary material for: Impact of relational leadership on employees’ unethical pro-organizational behavior: A survey based on tourism companies in four countries
Source: PLoS One. 2019 Dec 9;14(12):e0225706. doi: 10.1371/journal.pone.0225706 (PMC6901241; doi:10.1371/journal.pone.0225706)
Supplement: S1 File — (XLSX) [file pone.0225706.s001.xlsx]

## Sheet: Thailand
Sex	Age	Edu	Worktime	RL1	RL2	RL3	RL4	RL5	RL6	RL7	RL8	RL9	RL10	RL11	RL12	RL13	RL14	RL15	RL16	RL17	RL18	RL19	RL20	RL21	RL22	RL23	RL24	RL25	IEC1	IEC2	IEC3	IEC4	IEC5	IEC6	CEC1	CEC2	CEC3	CEC4	REC1	REC2	REC3	MI1	MI2	MI3	MI4	MI5	UPB1	UPB2	UPB3
1	2	1	1	4	5	4	4	4	3	5	4	3	4	5	4	4	5	4	4	4	3	4	4	3	4	4	5	2	4	4	5	4	3	4	4	5	4	3	4	5	4	3	4	4	5	2	4	3	3
1	2	1	1	4	4	3	3	4	2	4	3	4	4	4	4	4	4	4	4	4	3	3	3	3	3	3	2	4	4	4	4	4	5	3	4	4	4	5	4	4	4	3	3	3	2	4	2	3	3
0	2	3	1	5	5	5	5	4	1	5	4	5	5	4	5	5	4	5	5	4	5	3	5	5	3	5	5	1	4	4	5	4	3	5	5	4	4	5	5	4	5	5	3	5	5	1	4	5	5
1	2	1	1	3	4	3	4	4	2	2	3	2	3	4	5	4	5	5	4	4	3	3	3	3	3	3	2	5	4	4	4	5	5	5	4	4	3	4	4	3	3	3	3	3	2	5	1	2	2
0	1	3	1	1	5	3	4	4	2	2	4	3	3	4	4	4	4	5	4	5	5	2	3	4	4	4	3	4	4	3	3	3	4	4	3	3	3	2	3	3	3	4	4	4	3	4	2	2	2
1	2	1	3	3	3	3	4	3	3	2	4	3	3	4	4	4	4	4	4	3	3	3	3	3	3	3	2	3	5	4	4	5	4	2	4	4	3	3	4	4	4	3	3	3	2	3	3	3	3
0	2	1	2	3	3	2	4	4	3	2	3	2	3	3	3	4	3	3	4	4	3	2	3	3	4	3	2	3	4	3	4	5	5	5	3	2	3	3	5	5	5	3	4	3	2	3	2	2	3
0	2	1	1	3	1	1	4	4	4	1	5	3	1	5	5	5	5	5	3	5	4	2	1	1	5	1	1	4	4	4	3	3	3	3	3	3	3	3	3	3	3	1	5	1	1	4	1	2	2
0	2	1	1	3	4	4	2	2	3	1	3	1	4	4	3	3	2	2	2	2	2	4	4	4	3	3	3	3	5	4	3	5	5	5	3	4	4	4	4	4	4	4	3	3	3	3	3	3	4
0	2	1	1	3	3	3	2	2	4	3	2	4	4	3	2	2	3	3	2	2	1	1	4	4	4	4	4	2	5	5	4	5	5	5	3	3	3	3	5	4	4	4	4	4	4	2	4	4	4
1	2	1	2	2	2	2	3	3	3	4	5	4	3	3	3	4	4	4	4	4	4	3	3	3	3	2	3	4	4	4	4	4	5	4	5	5	4	4	4	4	4	3	3	2	3	4	2	2	2
1	2	1	1	2	3	2	3	3	3	1	3	4	4	3	3	3	3	3	2	3	1	3	3	3	4	3	3	4	5	5	4	5	4	3	4	3	4	4	4	4	4	3	4	3	3	4	2	2	2
1	2	1	1	3	3	3	3	3	3	3	3	3	3	3	3	3	3	3	3	3	3	3	3	3	3	3	3	3	5	3	1	4	1	1	3	4	3	2	2	2	3	3	3	3	3	3	2	3	3
1	1	3	1	4	4	4	2	2	3	4	1	3	4	4	4	4	4	2	2	4	1	4	3	3	5	4	1	2	5	3	4	5	4	3	4	3	4	3	3	3	3	3	5	4	1	2	3	3	4
1	2	3	1	3	3	3	3	3	3	3	3	3	3	3	3	3	3	3	3	3	3	3	3	3	3	3	3	3	5	5	5	5	4	4	3	3	3	3	3	3	3	3	3	3	3	3	3	3	3
1	2	3	1	2	2	3	2	2	4	2	2	3	3	3	3	3	3	2	4	3	3	3	3	3	4	3	4	3	3	3	3	2	4	3	3	3	3	3	2	3	3	3	4	3	4	3	3	3	3
0	2	3	2	2	2	2	3	3	4	2	3	3	3	3	3	3	3	3	3	3	3	3	3	3	3	2	2	4	2	3	3	3	3	2	3	3	3	3	2	2	2	3	3	2	2	4	2	3	3
1	2	1	1	2	2	3	3	3	3	3	3	2	2	2	2	2	3	3	3	3	3	2	2	2	2	3	3	3	3	2	2	3	2	3	2	2	2	3	3	3	3	2	2	3	3	3	3	2	2
1	2	1	2	3	2	2	2	2	3	3	3	2	1	1	2	2	2	1	2	1	2	1	2	2	2	2	2	4	3	3	2	2	2	3	3	2	2	2	3	3	3	2	2	2	2	4	1	1	2
0	2	3	1	2	2	2	2	2	3	3	2	2	2	3	3	3	2	3	3	2	3	3	3	2	3	2	3	4	3	2	2	3	3	3	3	3	3	3	3	3	3	2	3	2	3	4	3	3	2
0	2	1	2	2	2	2	3	3	3	3	3	3	3	3	3	3	3	3	2	3	2	3	2	3	3	3	3	3	3	3	3	3	3	3	2	2	2	3	2	3	3	3	3	3	3	3	2	2	2
1	2	3	1	2	2	3	3	3	3	3	2	3	3	3	3	2	3	3	3	3	3	2	2	2	3	3	3	3	3	3	3	2	2	2	3	2	2	2	3	3	3	2	3	3	3	3	2	2	2
0	2	1	2	4	4	2	2	2	5	3	1	4	4	3	3	2	2	2	2	2	4	4	4	3	3	3	3	3	4	3	4	4	5	3	4	4	4	4	4	4	3	3	3	3	3	3	3	4	2
1	2	2	3	3	3	3	3	3	2	4	5	3	3	3	4	4	4	4	4	4	3	3	4	4	4	3	3	2	3	3	4	4	4	4	3	3	3	4	4	4	4	4	4	3	3	2	4	3	3
1	2	2	3	4	4	4	5	4	2	4	3	3	3	3	4	4	4	4	4	4	3	3	3	3	4	4	4	3	3	4	4	3	3	4	5	4	4	4	4	4	4	3	4	4	4	3	3	3	3
0	1	2	3	3	3	4	4	4	2	3	3	3	3	4	4	4	3	3	3	4	4	3	3	4	4	5	5	2	2	2	2	3	3	3	4	3	3	3	4	4	4	4	4	5	5	2	3	3	3
1	1	2	3	2	2	3	3	3	3	4	2	2	3	4	4	4	3	3	2	2	2	3	3	4	4	2	3	3	4	3	4	3	4	3	2	3	4	3	4	4	4	4	4	2	3	3	3	2	4
0	1	2	2	3	2	2	2	2	4	3	3	3	3	4	4	4	4	3	3	3	3	2	3	3	3	3	3	3	3	3	3	4	4	4	4	3	3	3	4	4	4	3	3	3	3	3	4	3	3
1	1	2	2	3	3	3	3	3	3	2	2	2	2	2	2	3	3	3	3	3	3	4	4	4	4	4	3	3	3	3	3	4	4	4	3	4	4	4	3	3	3	4	4	4	3	3	4	3	3
0	2	2	3	2	2	2	3	4	2	3	3	3	4	4	4	4	4	4	3	3	3	3	4	4	4	3	3	2	3	3	4	4	3	3	4	4	4	3	3	3	4	4	4	3	3	2	4	4	3
0	1	2	4	2	3	4	3	3	2	4	4	4	4	3	3	4	4	4	4	4	3	3	3	4	4	4	3	3	3	3	4	4	4	4	3	3	4	4	3	3	3	4	4	4	3	3	3	3	2
0	1	2	3	3	3	3	3	3	3	4	4	4	4	3	3	3	3	3	3	4	4	4	4	4	4	3	3	3	3	3	2	2	2	2	4	3	3	4	4	4	4	4	4	3	3	3	4	4	4
0	1	2	4	3	3	4	3	3	2	4	3	3	3	3	4	4	3	3	3	3	3	4	3	2	2	2	2	3	3	4	4	4	4	3	4	3	3	3	4	5	5	2	2	2	2	3	3	4	4
1	1	2	4	3	3	3	2	2	4	2	2	2	3	3	4	4	3	3	4	3	3	3	4	4	3	3	3	3	3	3	4	4	4	4	4	4	3	3	3	3	3	4	3	3	3	3	3	4	4
1	2	2	2	2	2	2	3	3	3	4	4	4	4	5	4	3	3	3	3	4	4	4	3	3	3	4	4	2	3	3	4	4	4	5	4	4	3	3	4	4	4	3	3	4	4	2	3	3	3
1	1	2	4	3	3	2	3	3	3	4	4	3	3	3	3	3	3	4	4	4	4	3	3	3	3	3	4	2	3	3	4	4	4	4	3	3	4	4	4	4	4	3	3	3	4	2	3	3	3
1	2	2	3	4	4	4	3	3	2	5	4	3	3	3	3	4	4	3	3	3	3	3	4	3	3	4	4	2	3	3	3	4	4	4	3	3	3	4	3	3	3	3	3	4	4	2	4	5	4
1	2	2	3	4	4	4	3	3	3	3	4	4	4	4	4	3	3	3	3	3	2	2	3	3	3	4	4	2	3	4	4	4	4	4	4	4	3	3	4	4	4	3	3	4	4	2	3	3	3
0	2	2	2	2	2	2	3	3	3	4	4	4	4	4	3	3	3	4	4	4	3	3	3	3	3	4	4	2	4	4	4	4	5	5	3	4	4	4	2	2	3	3	3	4	4	2	4	4	3
0	1	2	3	3	3	3	3	4	2	4	4	4	3	3	3	3	3	4	4	4	4	3	3	4	4	4	4	3	3	3	3	3	4	4	3	3	3	4	3	4	3	4	4	4	4	3	3	4	4
0	1	2	4	4	4	3	3	3	3	4	4	4	3	3	3	3	4	4	4	4	3	3	3	3	4	4	3	3	3	3	4	4	4	3	3	4	4	4	3	3	3	3	4	4	3	3	3	4	4
1	2	2	2	3	3	4	4	4	2	4	4	4	3	3	3	3	3	3	3	4	5	4	4	3	3	3	3	2	3	4	4	4	3	3	3	3	4	4	3	4	4	3	3	3	3	2	3	3	4
1	1	2	4	3	3	3	4	4	2	5	4	4	3	3	3	4	4	3	3	3	4	4	4	3	3	4	3	3	3	3	4	4	4	3	4	3	3	3	4	4	4	3	3	4	3	3	4	4	3
1	1	2	4	3	3	3	3	3	4	2	2	3	3	3	4	4	3	3	3	3	3	4	4	3	3	2	3	3	3	3	4	4	4	3	3	3	3	3	4	4	3	3	3	2	3	3	3	3	3
0	3	3	1	4	3	3	3	3	3	4	4	4	4	4	3	3	3	3	3	4	3	3	3	3	3	3	4	2	3	3	4	4	4	4	3	3	3	3	3	3	3	3	3	3	4	2	4	4	4
1	1	2	4	2	2	3	3	3	3	4	2	2	3	4	4	4	3	3	2	2	2	3	3	4	4	2	3	3	4	3	4	3	4	3	2	3	4	3	4	4	4	4	4	2	3	3	3	2	4
1	1	2	4	3	3	3	3	3	4	2	3	3	4	5	4	4	4	4	4	5	5	4	4	4	4	4	3	3	3	4	4	4	4	5	3	3	4	4	3	4	4	4	4	4	3	3	3	4	4
1	1	3	2	2	2	3	3	3	3	3	3	4	4	4	4	4	4	3	4	4	4	3	3	4	3	3	3	3	2	2	2	3	3	3	3	3	4	4	3	3	3	4	3	3	3	3	3	3	4
0	2	3	1	3	3	3	3	4	3	3	3	4	3	3	4	4	4	3	3	3	4	3	3	3	3	3	3	3	3	3	3	2	3	4	5	4	4	3	4	5	5	3	3	3	3	3	4	4	4
1	1	1	4	4	4	4	2	3	3	3	3	3	3	4	3	3	4	4	3	3	3	3	3	3	4	3	3	2	3	3	4	4	4	4	2	3	3	3	3	3	3	3	4	3	3	2	3	3	3
1	2	1	1	3	4	4	3	3	3	3	3	4	4	4	4	4	4	3	3	3	3	3	3	4	4	3	3	3	3	3	3	3	4	4	4	3	4	4	3	4	4	4	4	3	3	3	3	4	4
1	2	1	2	4	3	3	3	3	3	3	3	4	4	4	4	3	3	3	3	3	3	3	3	3	4	4	4	1	3	3	3	3	3	3	3	3	3	3	4	3	3	3	4	4	4	1	4	4	4
1	1	2	4	3	3	3	3	2	4	2	3	3	3	3	3	3	3	3	3	3	3	4	4	4	4	3	3	3	3	3	3	2	2	3	3	3	3	3	3	3	3	4	4	3	3	3	3	4	3
1	1	2	4	3	3	3	3	3	3	3	3	4	4	4	4	3	3	3	4	4	4	4	4	4	4	5	4	3	3	3	3	3	4	4	4	3	3	3	3	4	4	4	4	5	4	3	3	4	4
1	2	2	3	3	3	4	3	3	3	3	3	3	4	3	4	4	4	4	4	4	4	3	3	3	3	3	3	3	3	3	4	4	4	4	3	3	3	3	4	4	4	3	3	3	3	3	3	4	4
1	1	2	4	2	3	3	2	3	3	3	3	4	3	3	3	3	3	3	4	4	3	3	3	3	4	4	4	2	3	2	3	4	4	4	4	3	3	3	4	4	5	3	4	4	4	2	3	3	3
0	2	1	2	3	3	3	4	4	2	4	4	4	4	3	3	3	4	4	4	4	4	3	3	3	3	3	3	3	4	3	3	3	3	3	3	3	3	4	4	4	3	3	3	3	3	3	4	4	4
0	1	1	2	3	3	3	2	2	3	3	3	3	3	3	3	2	2	2	3	3	3	3	3	3	3	3	3	3	3	3	4	4	4	4	4	4	3	3	3	3	3	3	3	3	3	3	3	3	2
1	2	2	1	3	3	3	2	3	3	3	3	3	4	4	4	4	5	4	4	4	4	3	3	3	3	4	4	2	4	4	4	4	3	3	4	4	4	3	4	4	4	3	3	4	4	2	4	4	3
1	2	2	2	3	3	3	4	4	2	3	3	3	3	3	3	3	3	4	4	4	4	4	4	4	4	4	3	3	3	3	3	3	4	4	3	3	3	3	4	3	3	4	4	4	3	3	3	3	3
1	2	2	2	3	3	3	3	3	2	4	4	4	3	3	3	4	4	5	4	4	3	3	4	3	3	4	3	3	3	3	3	4	3	4	4	3	4	4	3	4	3	3	3	4	3	3	4	4	5
1	1	1	3	3	3	2	3	3	3	4	4	4	4	4	4	3	3	3	3	2	2	2	3	3	3	3	2	3	3	4	4	4	4	4	3	3	3	3	4	4	4	3	3	3	2	3	3	3	4
0	1	1	3	4	4	4	4	4	3	3	3	3	3	3	3	3	3	3	3	3	3	3	3	3	3	4	4	2	3	3	4	4	4	4	4	4	3	3	3	3	4	3	3	4	4	2	3	4	3
0	2	1	2	3	3	2	4	4	3	3	4	4	3	3	4	4	4	3	3	3	3	3	3	3	3	3	3	2	3	3	4	4	4	3	3	3	3	4	3	3	3	3	3	3	3	2	4	3	3
0	2	1	1	3	3	3	3	4	2	4	2	2	2	2	2	4	4	4	4	4	4	3	4	4	4	4	4	4	5	5	4	5	5	5	4	4	4	3	4	4	4	4	4	4	4	4	2	2	1
0	2	1	2	3	4	3	3	3	3	3	3	3	3	3	3	4	3	3	4	3	3	3	3	3	3	4	3	3	5	5	4	4	4	2	3	3	3	3	3	3	3	3	3	4	3	3	4	3	4
0	2	3	1	3	3	3	3	3	3	3	3	3	3	3	3	3	3	3	3	3	3	3	3	3	3	3	3	3	3	5	3	4	4	3	3	3	3	3	3	3	3	3	3	3	3	3	3	3	3
0	2	3	1	2	2	2	3	4	3	3	3	3	3	3	3	3	3	3	3	3	3	3	3	3	3	3	3	3	4	4	3	2	4	4	3	3	3	4	3	3	3	3	3	3	3	3	3	3	3
1	2	3	1	3	4	3	3	3	2	3	3	4	3	3	3	3	3	2	3	3	4	3	3	3	4	3	3	3	3	3	3	3	4	3	3	3	4	3	3	3	4	3	4	3	3	3	4	3	3
1	2	1	1	3	4	4	2	4	3	3	3	4	4	4	2	4	4	4	2	4	2	3	3	4	4	4	2	4	4	5	3	3	5	5	5	5	5	5	4	4	4	4	4	4	2	4	4	4	3
0	2	2	1	3	2	2	4	4	3	2	3	3	3	4	4	4	4	3	4	4	4	3	3	3	3	3	3	3	3	4	3	4	3	4	2	3	2	2	4	3	3	3	3	3	3	3	3	3	4
0	2	2	2	2	3	3	4	4	2	4	2	3	3	4	2	3	3	4	3	3	2	2	3	4	4	4	1	1	4	3	4	3	5	3	1	2	1	1	3	4	4	4	4	4	1	1	1	2	4
1	2	3	1	4	4	5	4	4	2	5	3	4	5	4	5	4	3	4	4	3	4	4	4	5	4	3	4	2	5	5	4	3	4	5	4	5	5	4	4	4	4	5	4	3	4	2	4	5	4
1	1	3	1	4	3	3	4	4	3	4	4	5	3	4	4	4	4	3	4	4	4	4	4	5	4	4	4	2	4	3	3	4	3	4	5	5	4	4	4	4	4	5	4	4	4	2	4	4	3
0	2	2	1	2	2	2	3	3	4	2	4	3	3	2	3	3	3	3	3	3	3	2	2	2	3	3	3	3	2	3	4	3	3	3	3	3	4	4	4	4	4	2	3	3	3	3	2	2	2
0	2	2	2	3	3	3	3	3	3	3	3	3	3	3	4	4	4	3	3	3	3	3	3	3	3	3	3	3	4	4	4	4	4	3	3	3	3	3	4	3	3	3	3	3	3	3	3	3	3
0	2	3	1	4	3	3	1	3	2	2	3	1	1	4	3	3	2	2	2	1	1	4	3	4	5	4	5	3	5	3	3	5	4	4	4	5	4	4	4	3	4	4	5	4	5	3	4	3	4
0	2	3	2	2	3	3	4	4	3	3	4	3	2	4	4	3	3	3	3	4	3	3	3	4	3	3	3	3	4	3	2	4	4	3	3	3	3	3	4	4	4	4	3	3	3	3	2	3	2
1	2	3	1	4	5	5	1	3	3	4	5	4	4	3	4	4	3	4	4	2	3	4	4	4	3	4	4	2	4	5	5	3	3	3	3	4	3	3	3	3	3	4	3	4	4	2	3	4	4
1	1	3	2	4	4	3	4	3	3	4	4	3	3	4	3	4	4	4	3	3	3	3	3	3	3	3	4	3	4	4	3	4	5	5	4	5	4	4	4	3	4	3	3	3	4	3	3	4	4
0	2	3	1	5	5	5	1	5	1	5	5	5	5	5	5	5	5	5	5	5	5	5	5	5	5	5	5	1	3	3	3	2	5	4	4	4	4	4	5	5	4	5	5	5	5	1	5	5	5
0	2	3	1	5	5	5	1	3	1	3	4	4	5	3	4	3	4	4	3	4	3	4	4	3	4	4	4	3	5	4	3	4	3	4	4	3	4	4	4	4	3	3	4	4	4	3	4	4	4
0	2	2	2	4	4	3	3	3	2	4	2	3	2	5	4	4	3	3	3	3	3	4	4	3	4	3	2	4	2	3	3	4	3	3	2	2	3	3	3	3	3	3	4	3	2	4	5	5	5
0	2	2	1	3	3	3	3	3	3	3	3	3	3	3	3	3	3	3	3	3	3	3	3	3	3	3	3	3	4	4	1	2	5	5	3	3	5	5	3	4	2	3	3	3	3	3	3	3	3
0	2	1	1	3	3	3	3	3	3	3	3	3	3	3	3	3	3	3	3	3	3	3	3	3	3	3	3	3	4	4	3	4	4	3	4	4	4	4	5	4	5	3	3	3	3	3	3	3	3
1	1	3	1	2	2	3	2	3	3	2	4	5	4	3	2	2	1	1	1	4	1	1	1	4	4	5	5	2	3	4	3	3	3	3	3	2	2	2	2	3	2	4	4	5	5	2	3	3	5
1	2	2	1	4	4	4	2	4	3	4	1	4	4	1	2	4	4	3	3	4	4	4	5	5	5	5	4	3	4	5	3	3	4	2	3	4	3	2	4	4	4	5	5	5	4	3	3	4	5
1	1	2	2	2	2	3	3	2	3	2	1	2	2	2	2	2	2	2	2	3	2	4	2	3	3	3	4	2	4	3	4	4	3	5	4	4	3	4	4	4	4	3	3	3	4	2	4	3	3
1	2	1	2	2	2	2	2	2	4	2	2	2	2	2	2	2	2	2	2	3	3	3	3	3	3	3	3	3	3	3	3	3	3	3	4	3	3	4	3	4	4	3	3	3	3	3	3	3	3
1	2	3	1	3	3	3	3	3	2	4	3	3	3	3	3	3	3	3	3	3	3	3	3	3	3	3	3	3	4	5	5	5	5	3	3	4	4	4	5	3	3	3	3	3	3	3	3	3	3
0	1	2	1	3	3	3	3	3	2	3	2	4	4	3	3	3	3	4	3	4	3	3	4	3	3	3	3	3	4	4	4	5	5	5	4	4	5	4	4	4	5	3	3	3	3	3	3	3	3
1	2	3	1	5	5	5	1	1	5	5	1	5	5	1	1	1	1	1	1	1	1	1	5	5	5	5	5	1	5	5	5	5	5	5	5	5	5	5	5	5	5	5	5	5	5	1	5	5	5
1	2	3	1	4	4	3	3	4	1	2	3	2	3	4	3	5	5	4	3	3	2	2	4	4	4	4	2	4	4	5	3	4	4	3	3	4	3	3	4	3	4	4	4	4	2	4	2	2	1
0	2	3	2	3	3	1	4	4	1	2	4	2	1	4	4	4	5	5	5	5	2	4	4	4	5	5	3	4	5	4	2	2	3	4	4	5	5	5	5	5	4	4	5	5	3	4	2	2	2
1	2	2	2	3	2	2	4	2	1	1	4	1	2	4	2	3	4	2	4	3	4	3	2	4	3	2	4	4	3	2	2	4	3	3	4	4	3	4	3	3	4	4	3	2	4	4	1	2	2
0	2	2	3	2	2	2	2	4	2	2	4	2	3	4	4	4	5	5	5	5	4	2	2	4	3	2	2	5	3	3	1	3	4	3	4	4	4	4	2	2	4	4	3	2	2	5	1	2	4
0	3	2	4	1	1	1	5	5	1	1	3	1	1	5	5	5	5	5	5	5	5	1	2	5	4	1	1	5	4	4	2	4	4	4	3	3	2	2	3	2	3	5	4	1	1	5	1	1	1
1	3	1	1	2	3	2	5	5	2	1	5	1	1	5	5	5	5	5	5	5	3	1	3	3	5	4	3	2	4	5	4	5	5	3	3	3	2	2	4	2	3	3	5	4	3	2	4	4	4
0	3	3	2	3	3	4	1	1	2	4	1	4	4	1	1	1	1	1	1	1	1	4	4	4	4	4	4	2	5	5	3	5	5	3	4	4	5	5	4	4	4	4	4	4	4	2	4	4	4
0	3	3	2	4	3	3	2	4	4	3	3	2	3	3	3	3	3	3	3	3	3	3	3	3	3	3	3	3	5	5	5	5	5	5	5	5	5	5	5	5	5	3	3	3	3	3	3	3	3
0	3	2	3	5	5	3	3	1	3	5	1	3	5	1	2	2	4	4	2	1	1	5	4	4	5	4	1	5	5	5	4	5	5	3	4	5	5	5	4	5	4	4	5	4	1	5	4	5	5
1	3	2	2	3	3	3	3	4	2	4	3	3	3	3	3	3	3	3	3	3	3	3	3	4	4	3	4	3	4	3	3	3	4	3	4	4	4	4	4	4	3	4	4	3	4	3	3	4	4
1	3	3	1	2	3	3	4	5	2	2	4	2	3	3	4	4	3	3	3	2	2	3	3	4	4	4	4	5	3	3	1	2	4	1	4	4	3	3	3	2	3	4	4	4	4	5	4	2	5
1	1	2	1	3	3	4	4	4	2	1	4	3	3	4	4	5	3	3	3	2	4	3	4	4	4	3	4	5	5	5	3	5	3	2	4	4	3	4	4	3	4	4	4	3	4	5	1	5	5
0	2	2	1	3	5	3	1	1	1	5	1	3	5	1	2	4	5	3	5	4	1	3	5	5	5	5	5	3	3	2	2	3	4	2	3	4	4	2	5	4	2	5	5	5	5	3	3	5	5
1	4	1	1	2	3	2	4	4	3	4	1	2	3	3	3	3	3	3	3	1	1	4	4	4	5	4	5	3	3	3	3	3	4	4	3	3	3	3	4	3	4	4	5	4	5	3	3	4	5
0	2	3	2	5	5	5	5	5	1	4	1	4	4	1	1	1	1	1	1	1	1	1	5	4	4	4	4	1	5	4	4	5	5	5	5	4	4	4	5	5	5	4	4	4	4	1	5	5	5
0	5	1	1	3	4	4	2	2	4	4	2	4	4	2	2	2	2	2	2	2	2	2	4	4	4	4	4	2	4	4	4	4	4	4	4	4	4	4	4	4	4	4	4	4	4	2	4	4	4
0	1	2	4	3	2	3	3	3	1	3	1	3	3	3	3	3	3	3	3	3	3	3	3	3	3	3	3	3	3	4	3	4	3	3	3	3	2	2	4	3	3	3	3	3	3	3	3	3	3
0	5	3	1	3	3	3	3	3	3	3	3	3	3	3	3	3	3	3	3	3	3	3	3	3	3	3	3	3	4	4	4	4	4	4	3	4	3	4	4	3	4	3	3	3	3	3	3	3	3
0	2	1	1	3	3	3	3	3	3	3	3	3	3	3	3	3	3	3	3	3	3	3	3	3	3	3	3	3	3	3	3	3	3	3	3	3	3	3	3	3	3	3	3	3	3	3	3	3	3
1	4	3	1	3	3	3	3	3	3	3	3	3	3	3	3	3	3	3	3	3	3	3	3	3	3	3	3	3	3	3	3	3	3	3	3	3	3	3	3	3	3	3	3	3	3	3	3	3	3
0	5	3	1	4	4	4	3	3	3	3	2	4	3	3	3	3	3	3	3	3	3	3	3	3	3	3	3	3	4	4	4	4	4	3	3	3	3	3	4	4	4	3	3	3	3	3	3	3	3
0	2	3	2	3	3	3	3	3	3	3	4	2	4	4	3	4	5	5	2	2	2	4	4	3	4	3	4	3	4	5	4	4	3	3	2	2	3	4	3	2	2	3	4	3	4	3	2	4	3
0	5	1	2	4	4	4	2	4	2	4	2	4	4	2	2	2	2	2	2	2	2	2	4	4	4	4	4	2	5	5	4	5	4	4	4	4	4	4	4	4	4	4	4	4	4	2	4	4	4
1	2	1	1	4	5	5	1	3	2	3	3	3	5	2	2	3	4	4	4	4	2	4	3	4	5	3	5	2	5	5	3	5	5	4	4	5	4	4	4	4	4	4	5	3	5	2	4	4	4
1	5	1	2	4	4	4	2	3	3	4	3	2	4	3	3	3	3	3	2	2	2	4	4	4	4	4	4	3	5	5	4	5	5	3	4	5	4	4	4	4	4	4	4	4	4	3	3	4	4
0	4	1	2	2	2	2	4	4	4	2	4	4	4	4	4	4	4	4	4	4	4	2	2	4	4	4	2	4	4	4	4	4	4	4	4	4	4	4	4	4	4	4	4	4	2	4	2	2	2
0	2	3	1	3	3	3	3	3	3	3	3	3	3	3	3	3	3	3	3	3	3	3	3	3	3	3	3	3	4	4	3	4	4	3	3	3	3	3	5	4	4	3	3	3	3	3	3	3	3
1	4	3	1	5	5	5	1	1	5	5	1	5	5	1	1	1	1	1	1	1	1	5	5	5	5	5	5	1	5	5	5	5	5	5	4	5	5	5	5	5	4	5	5	5	5	1	5	5	5
0	2	3	1	3	3	3	3	3	3	2	3	2	3	2	3	3	3	3	3	3	3	3	3	3	3	3	3	3	3	2	3	2	3	4	2	2	2	2	3	3	3	3	3	3	3	3	3	3	3
0	2	3	1	4	4	4	3	3	3	3	2	4	3	4	3	2	3	4	4	2	4	4	4	4	4	3	4	3	3	3	4	3	4	2	3	4	3	4	5	4	4	4	4	3	4	3	3	4	4
1	4	3	2	3	3	3	3	3	4	3	2	4	3	3	3	3	3	3	2	2	2	3	3	2	4	3	5	2	5	4	4	4	3	5	3	4	3	4	4	3	3	2	4	3	5	2	3	4	4
0	2	3	2	2	1	1	4	4	1	2	5	1	4	4	4	4	5	3	3	3	3	1	3	1	3	3	3	5	4	4	4	3	4	3	3	3	4	3	4	4	4	1	3	3	3	5	1	1	5
0	4	3	1	2	1	1	5	5	1	2	3	3	1	5	5	5	5	5	3	4	4	3	3	3	2	3	2	5	4	3	2	2	3	3	3	3	3	2	3	4	3	3	2	3	2	5	1	1	4
0	2	3	1	4	4	3	3	2	4	4	4	3	3	3	2	4	4	3	3	2	3	4	3	4	5	3	1	2	5	3	2	1	3	1	4	2	4	4	3	3	2	4	5	3	1	2	4	3	4
0	4	1	2	3	3	3	3	3	2	3	2	3	2	4	4	4	4	4	3	3	3	3	3	3	4	3	3	3	5	4	3	4	3	3	4	4	3	4	4	4	4	3	4	3	3	3	3	3	3
0	4	3	1	3	4	4	3	3	2	3	3	3	3	3	3	3	3	3	3	3	3	3	4	4	4	3	3	2	4	3	4	3	3	3	3	4	4	4	4	3	4	4	4	3	3	2	3	4	3
1	3	3	2	4	4	4	4	4	2	4	4	4	4	4	4	4	4	4	4	4	4	4	4	4	4	4	4	2	4	5	5	5	5	4	4	4	5	5	4	4	4	4	4	4	4	2	4	4	4
0	3	3	1	3	3	4	2	4	2	4	1	4	4	2	2	2	3	3	2	2	2	4	4	4	5	5	5	1	4	4	3	4	3	3	3	4	3	4	4	4	3	4	5	5	5	1	3	3	4
0	3	3	1	5	5	5	5	2	2	4	1	4	4	1	1	1	1	1	2	2	1	1	4	5	5	5	5	1	5	5	5	5	5	5	5	5	5	5	5	5	5	5	5	5	5	1	5	5	5
1	3	3	1	5	5	5	5	5	1	5	3	2	1	3	3	4	4	4	4	4	4	4	4	4	4	4	4	2	5	5	3	5	5	5	3	4	5	5	4	4	3	4	4	4	4	2	4	4	4
0	3	3	2	5	5	5	1	1	5	5	1	2	5	1	1	1	1	1	1	1	1	5	5	5	5	5	5	1	5	4	4	5	5	4	4	4	4	4	5	5	4	5	5	5	5	1	5	5	5
1	3	3	1	5	4	4	2	3	3	5	1	4	3	2	2	2	2	2	2	1	1	2	1	4	5	4	5	1	5	5	5	5	5	5	5	5	5	5	5	5	5	4	5	4	5	1	4	5	5
0	5	1	1	3	3	4	2	2	5	3	2	4	4	2	2	2	4	3	2	2	2	5	4	3	4	4	4	2	4	5	4	5	3	3	4	3	2	4	5	4	4	3	4	4	4	2	4	4	4
0	5	3	4	3	3	3	3	3	3	3	3	3	3	3	3	3	3	3	3	3	3	3	3	3	3	3	3	3	4	4	3	4	4	4	4	4	4	4	4	4	4	3	3	3	3	3	3	3	3
1	4	1	1	3	4	2	5	4	1	2	4	3	5	4	4	5	4	5	2	4	4	5	4	5	3	4	5	1	4	3	3	3	4	4	4	5	2	4	4	3	4	5	3	4	5	1	4	2	3
0	2	3	3	5	5	5	1	1	5	5	1	5	4	1	1	1	1	1	2	2	1	5	5	5	5	5	5	1	5	5	5	5	5	4	5	5	5	5	5	4	5	5	5	5	5	1	5	5	5
0	5	1	1	3	3	1	1	1	3	5	1	5	3	1	1	1	1	1	2	1	1	5	5	5	5	5	5	1	5	5	5	5	5	5	4	4	4	4	5	5	4	5	5	5	5	1	5	5	3
0	4	1	4	5	5	5	1	1	5	5	1	5	5	1	1	1	1	1	1	1	1	5	5	5	5	5	5	1	5	5	5	5	5	5	4	4	4	4	5	4	4	5	5	5	5	1	5	5	5
1	5	1	1	2	2	2	4	4	2	3	3	4	2	4	4	4	4	4	2	3	3	3	3	3	4	3	3	4	5	4	4	2	4	2	2	2	2	4	4	2	2	3	4	3	3	4	2	4	3
0	4	1	1	3	3	3	4	4	2	3	3	2	2	4	4	4	4	4	3	3	3	3	3	3	3	3	3	3	4	4	3	4	4	3	4	4	4	4	4	4	4	3	3	3	3	3	3	4	2
1	5	3	2	4	5	5	3	3	3	3	2	4	5	3	2	2	2	3	2	3	1	5	5	5	5	5	3	2	5	5	3	4	5	5	5	5	5	4	4	4	4	5	5	5	3	2	4	4	4
1	2	1	1	3	4	4	3	4	4	4	3	4	4	3	2	2	4	2	5	4	2	3	4	4	4	2	2	4	4	4	4	2	5	2	4	4	5	5	4	3	4	4	4	2	2	4	3	4	4
0	5	1	1	4	4	4	4	4	2	4	4	4	4	4	4	3	4	4	4	4	4	4	4	4	4	4	4	2	4	4	4	4	4	3	4	4	4	4	4	4	4	4	4	4	4	2	4	4	2
1	5	1	1	5	4	4	4	5	2	4	2	3	5	2	2	4	4	4	3	2	3	3	3	3	3	3	3	2	5	5	4	5	5	5	5	5	5	4	4	4	4	3	3	3	3	2	3	3	3
0	5	3	1	3	4	4	2	3	3	4	1	4	4	2	2	1	1	1	3	2	2	4	4	4	4	4	4	2	5	5	4	5	5	4	5	5	4	5	4	4	4	4	4	4	4	2	4	4	4
0	3	3	2	2	2	1	2	3	3	1	4	4	3	4	4	4	5	4	5	5	4	2	3	3	3	3	3	5	1	4	2	4	3	3	3	3	2	4	3	4	3	3	3	3	3	5	1	1	2
1	3	3	2	3	4	4	1	1	5	5	1	3	4	1	1	1	1	1	2	2	1	5	5	4	3	3	3	3	5	5	3	5	3	2	3	3	3	4	3	2	3	4	3	3	3	3	3	3	3
0	4	3	1	3	3	3	3	3	3	3	3	3	3	3	3	3	3	3	3	3	3	3	3	3	3	3	3	3	5	5	3	5	3	3	3	3	3	4	3	3	3	3	3	3	3	3	3	3	3
0	4	1	1	4	4	4	2	2	4	4	2	4	3	2	1	2	1	1	2	1	1	4	4	5	5	4	4	2	4	3	4	4	3	2	3	2	4	4	3	2	2	5	5	4	4	2	3	2	4
1	4	3	1	4	4	3	2	3	3	3	2	3	3	2	2	2	3	3	2	2	2	4	4	4	4	4	4	3	3	4	3	3	3	3	2	3	2	2	4	3	3	4	4	4	4	3	3	4	5
1	4	3	1	5	5	5	1	1	5	5	1	5	5	1	1	1	1	1	1	1	1	1	5	5	5	5	5	1	5	5	5	5	5	5	5	5	5	5	5	5	5	5	5	5	5	1	5	5	5
1	4	3	1	3	4	4	4	4	2	4	4	4	4	1	3	3	3	3	3	3	3	3	3	3	3	5	3	3	5	5	5	5	2	4	4	3	3	3	3	5	5	3	3	5	3	3	4	4	4
1	4	1	1	4	4	4	2	5	2	4	2	2	4	5	2	5	1	1	4	2	2	2	3	3	3	3	3	2	5	3	3	3	4	4	4	5	5	4	5	5	5	3	3	3	3	2	4	4	4
0	5	3	1	4	4	5	4	5	1	4	1	4	5	1	1	1	1	1	2	1	1	5	5	5	5	5	5	1	5	4	4	5	5	4	4	5	4	5	5	4	5	5	5	5	5	1	5	5	5
0	5	3	1	5	5	5	1	1	5	5	1	5	5	1	1	1	1	1	3	3	1	3	5	5	5	5	5	1	5	5	5	5	5	5	3	4	4	5	5	4	4	5	5	5	5	1	5	5	5
1	5	1	2	3	3	3	3	3	3	2	3	3	3	3	3	3	3	3	4	3	2	3	2	3	2	4	2	2	4	4	3	5	5	5	4	4	5	5	3	3	4	3	2	4	2	2	4	4	3
0	5	3	3	4	4	4	2	3	3	4	2	4	4	2	1	3	3	3	3	3	2	4	4	4	4	4	4	3	5	5	4	5	4	4	4	4	4	4	4	4	4	4	4	4	4	3	3	3	4
[truncated: 2 more columns]

## Sheet: Singapore
Sex	Age	Edu	Worktime	RL1	RL2	RL3	RL4	RL5	RL6	RL7	RL8	RL9	RL10	RL11	RL12	RL13	RL14	RL15	RL16	RL17	RL18	RL19	RL20	RL21	RL22	RL23	RL24	RL25	IEC1	IEC2	IEC3	IEC4	IEC5	IEC6	CEC1	CEC2	CEC3	CEC4	REC1	REC2	REC3	MI1	MI2	MI3	MI4	MI5	UPB1	UPB2	UPB3
0	5	3	3	2	2	2	4	5	1	4	5	3	2	4	4	5	5	5	5	5	3	2	2	4	3	3	2	3	5	5	5	5	5	3	5	5	5	5	4	5	4	5	5	5	5	1	5	5	5
0	5	3	4	2	3	2	3	2	2	2	3	2	3	3	3	3	3	3	2	2	1	3	3	5	5	4	4	2	5	5	4	4	4	3	3	3	4	3	3	4	4	4	5	4	4	1	5	4	4
0	5	3	2	2	2	2	4	4	2	2	3	3	2	4	4	3	4	4	2	2	2	4	4	4	4	2	1	4	5	5	5	5	3	4	3	4	3	3	4	3	4	4	4	4	4	2	2	2	4
0	5	2	4	4	4	4	3	4	1	3	3	2	2	3	2	3	3	4	2	3	3	2	4	3	3	3	3	4	4	4	3	3	4	3	3	2	3	3	3	3	3	3	3	3	3	3	3	3	3
0	3	3	1	1	1	1	4	3	3	1	5	1	1	4	4	5	5	5	4	4	4	2	2	3	5	2	2	5	5	5	4	5	2	3	4	3	1	3	5	5	4	5	5	3	3	4	3	3	2
1	2	3	1	3	3	3	3	4	3	3	3	3	3	3	3	3	3	3	3	3	3	3	3	4	5	3	3	3	5	4	4	4	5	3	4	4	4	4	4	4	4	5	5	5	5	2	3	4	4
1	2	1	1	3	3	2	3	3	4	3	2	2	2	2	3	4	4	4	4	1	1	5	3	3	3	4	4	3	5	5	4	5	5	5	5	5	5	5	5	5	5	5	5	5	5	1	5	5	5
1	2	1	1	2	2	1	5	3	3	5	5	3	3	3	3	5	5	4	4	2	1	2	4	3	3	4	4	2	4	4	4	3	4	5	5	5	5	5	4	4	4	4	3	3	3	5	2	3	1
1	2	1	1	3	3	4	3	3	3	3	3	4	4	4	4	4	3	4	3	4	3	4	3	3	3	3	3	2	4	5	3	4	4	4	3	3	3	4	5	5	4	4	4	4	3	5	3	3	4
0	3	3	2	3	2	2	4	3	1	3	3	4	4	3	3	2	2	2	2	2	3	2	4	4	3	4	4	3	4	3	3	4	4	2	1	1	3	4	4	4	4	4	4	3	3	3	3	3	5
1	2	1	1	2	2	1	4	2	3	2	4	1	2	4	4	4	4	4	3	3	3	4	3	3	3	3	2	4	5	5	5	5	4	4	5	4	5	5	4	5	4	5	5	5	5	1	5	5	4
1	3	1	1	4	3	3	3	3	2	3	3	3	3	3	3	3	3	3	3	3	3	4	3	4	4	3	3	2	5	5	5	5	5	3	4	4	5	5	4	4	4	5	5	5	5	2	4	4	4
0	2	1	1	3	2	2	4	2	4	2	2	3	2	3	4	2	4	3	2	3	2	4	3	4	4	3	4	2	3	3	2	4	2	3	5	4	4	3	3	1	3	4	4	4	4	2	5	5	3
1	4	1	1	3	3	4	2	3	3	3	4	2	3	2	4	3	3	3	4	4	2	4	2	4	4	4	3	2	5	5	5	5	5	4	3	3	4	4	4	4	4	4	4	4	4	2	4	4	4
1	4	3	1	3	4	4	3	3	4	3	3	5	4	4	4	3	3	1	1	1	2	5	4	4	3	4	4	2	5	3	3	4	4	2	3	4	3	4	3	3	3	3	4	3	3	2	3	4	4
1	4	3	3	4	4	4	4	3	1	4	4	4	4	4	4	4	4	4	4	3	4	3	4	3	3	4	3	2	4	4	5	5	5	5	4	4	5	5	4	4	5	3	3	3	3	3	3	3	3
0	4	3	1	3	3	3	3	3	2	3	3	3	3	3	3	3	3	3	3	3	3	3	3	4	5	3	3	3	5	5	4	5	4	4	3	3	4	4	4	4	4	3	3	3	4	3	3	4	3
1	2	1	1	3	3	3	3	3	3	3	3	3	3	3	3	3	3	3	3	3	2	2	2	2	3	2	2	4	5	5	4	5	5	4	4	5	5	5	5	4	5	5	5	5	5	1	3	3	3
1	2	1	1	3	3	3	3	4	3	3	3	3	3	3	3	3	3	3	3	3	3	3	3	3	3	3	3	3	4	5	3	5	5	4	4	5	5	5	4	4	4	3	3	4	4	4	2	3	2
0	5	3	1	1	3	1	4	5	5	4	2	2	3	3	4	5	5	5	2	3	2	3	3	3	3	3	2	5	4	4	4	4	4	3	3	3	3	3	3	3	3	3	3	3	3	1	3	5	3
1	1	3	1	3	3	3	2	4	2	4	4	4	3	3	2	4	4	4	3	3	3	3	3	3	3	3	3	2	4	4	4	4	4	3	4	4	3	3	3	3	3	4	4	2	5	2	4	4	4
1	1	3	1	5	5	5	1	4	3	5	1	5	4	1	1	1	1	1	1	1	1	5	5	3	3	5	5	1	4	4	4	4	4	4	4	4	4	4	4	4	4	4	3	4	3	3	1	4	5
1	5	3	1	2	3	3	3	3	3	2	2	3	3	2	3	2	2	2	3	2	2	2	3	4	3	3	2	4	5	3	2	1	2	4	3	4	3	3	3	3	4	2	1	2	4	4	1	3	2
1	5	1	1	4	3	3	4	4	4	2	3	5	4	4	2	3	3	3	3	3	3	3	3	2	2	4	3	3	5	4	3	4	4	2	1	4	1	4	2	3	3	3	3	3	4	3	3	3	4
0	1	2	1	4	4	4	2	2	3	2	2	2	3	2	2	2	2	2	2	2	2	2	3	3	3	3	3	4	4	4	2	4	4	3	3	3	3	3	4	4	5	3	4	4	3	2	2	5	5
1	4	1	2	3	3	3	3	4	3	3	4	3	4	3	4	4	4	5	5	5	5	4	4	4	4	4	5	2	4	3	4	4	5	4	3	3	5	5	3	3	3	2	2	3	3	3	3	3	3
1	1	1	2	3	4	5	4	5	2	4	4	3	4	3	4	5	4	4	5	4	4	4	5	3	4	5	4	1	5	4	3	3	3	2	2	2	3	2	2	2	3	4	5	3	3	4	4	3	4
1	1	1	2	3	4	3	4	3	3	3	4	4	4	4	4	3	4	4	4	4	4	4	3	4	4	3	4	2	3	3	2	3	4	4	3	3	3	3	3	3	3	4	4	4	4	4	4	4	5
0	4	2	2	5	5	5	1	1	4	3	1	3	3	1	1	1	1	1	1	1	1	5	5	5	5	5	5	1	4	4	3	3	4	3	2	2	2	2	3	4	3	4	4	3	4	4	5	3	4
1	1	1	1	4	3	3	4	3	2	3	3	3	4	3	3	4	4	5	4	4	4	4	5	4	5	5	5	1	5	4	2	2	2	4	3	4	2	3	3	4	4	5	5	3	2	3	4	4	5
1	1	1	1	2	2	3	2	3	3	2	1	1	2	2	3	3	3	3	2	3	4	3	3	3	3	3	2	3	5	3	3	5	4	3	3	4	3	4	5	5	4	3	3	1	4	2	3	4	5
0	4	1	1	3	2	2	2	2	4	3	3	1	2	2	2	3	3	2	3	2	3	3	4	3	3	3	3	2	3	5	4	5	4	3	4	4	3	3	3	4	4	3	3	4	4	3	3	3	3
1	1	1	3	3	2	2	2	2	3	3	3	3	3	3	3	3	3	3	3	4	2	4	3	2	3	3	3	4	5	4	3	5	4	4	4	5	5	5	4	4	5	3	3	4	4	2	3	4	4
1	2	1	1	3	2	2	3	3	3	3	3	3	3	4	3	3	3	3	3	3	2	3	3	3	3	3	2	3	3	3	3	3	4	3	3	3	3	3	3	3	3	3	3	3	3	3	3	3	3
0	4	1	1	3	3	4	3	4	3	3	3	3	2	3	3	3	3	3	2	2	2	2	3	3	3	3	3	3	2	2	2	2	2	2	2	3	1	2	3	3	4	5	5	3	3	3	5	3	2
1	1	1	1	3	3	3	4	5	4	2	2	2	3	4	3	3	3	3	3	3	3	3	3	3	3	3	3	3	4	4	3	5	4	3	4	5	5	5	4	4	4	4	5	4	2	4	4	3	3
1	1	1	2	2	3	3	4	3	3	3	2	3	3	4	4	3	3	3	2	2	2	3	3	3	4	3	3	5	5	5	4	5	3	4	5	5	5	5	5	5	5	4	4	5	5	1	4	5	5
1	4	1	2	2	3	2	3	3	3	2	2	2	3	3	2	2	3	3	2	2	2	3	4	4	4	4	4	4	5	5	1	5	5	3	4	4	5	4	4	3	4	3	3	5	5	1	3	5	5
1	1	1	2	4	4	4	3	3	2	4	2	2	4	3	3	3	4	3	2	3	2	4	4	4	4	4	4	3	4	3	3	3	3	3	3	4	4	4	3	3	3	3	3	4	4	3	3	3	4
1	1	1	1	4	5	3	1	1	3	4	2	2	3	2	1	2	3	2	1	3	1	5	5	5	5	5	4	2	4	3	3	4	3	2	3	3	3	4	3	3	4	3	3	3	3	3	4	3	3
1	4	1	1	5	4	5	1	1	5	4	1	4	5	1	1	1	1	1	2	1	1	5	5	4	5	5	5	1	4	4	3	3	4	4	3	4	4	4	4	3	4	3	3	3	4	3	4	4	3
1	1	1	1	5	5	5	5	5	1	5	1	5	5	1	1	1	1	5	1	1	1	1	5	5	5	5	5	1	4	3	3	3	4	3	3	3	2	3	3	4	3	5	5	3	3	3	3	3	3
1	1	1	2	5	5	5	1	1	3	5	1	3	5	1	1	1	1	1	1	1	1	5	5	5	5	5	5	2	3	3	3	2	4	4	4	4	4	5	4	4	4	4	3	3	2	3	3	3	2
0	4	1	2	5	5	5	1	1	5	5	1	4	2	2	2	2	2	2	2	2	1	1	4	4	5	5	5	1	4	4	3	3	3	2	4	3	3	3	4	4	4	5	5	4	4	2	5	5	5
1	1	1	1	4	4	3	4	2	4	3	2	3	3	2	2	2	2	2	3	2	2	4	4	4	4	3	4	3	4	5	3	3	5	5	3	4	5	5	4	4	4	4	4	2	1	4	3	4	2
1	1	1	1	4	4	4	1	3	1	3	1	3	5	1	1	1	1	1	1	1	1	4	4	4	4	4	4	2	5	5	4	5	5	4	5	5	4	5	5	5	4	3	3	3	3	4	3	3	3
[truncated: 2 more columns]

## Sheet: Malaysia
Sex	Age	Edu	Worktime	RL1	RL2	RL3	RL4	RL5	RL6	RL7	RL8	RL9	RL10	RL11	RL12	RL13	RL14	RL15	RL16	RL17	RL18	RL19	RL20	RL21	RL22	RL23	RL24	RL25	IEC1	IEC2	IEC3	IEC4	IEC5	IEC6	CEC1	CEC2	CEC3	CEC4	REC1	REC2	REC3	MI1	MI2	MI3	MI4	MI5	UPB1	UPB2	UPB3
1	4	1	2	5	5	5	1	2	3	5	1	4	4	1	1	1	1	1	2	1	1	5	5	5	5	5	5	1	4	4	3	3	5	4	5	5	4	4	4	4	4	3	5	2	2	5	4	1	1
0	1	1	2	4	4	4	3	3	3	3	2	3	3	3	4	4	4	3	2	3	3	4	4	4	5	4	4	1	4	5	3	4	5	4	4	4	3	3	4	4	4	4	5	3	3	3	4	3	3
0	4	1	1	4	3	3	4	4	2	2	2	4	3	3	3	3	3	3	3	3	3	3	3	4	4	4	4	2	5	4	4	5	4	2	2	4	4	3	3	3	4	3	3	4	4	3	3	3	2
1	1	1	1	3	3	3	3	3	3	3	3	3	3	3	3	3	3	3	3	3	3	3	3	3	3	3	3	3	5	3	3	3	4	5	4	5	4	4	4	4	4	3	3	4	4	2	3	4	4
1	3	1	2	1	1	1	5	5	1	1	5	1	5	3	3	3	5	5	3	3	2	3	5	5	5	3	3	4	4	4	4	3	4	3	3	3	3	3	3	3	3	3	3	3	3	2	3	3	4
1	4	1	2	3	5	4	3	3	2	3	3	4	5	4	4	4	4	4	3	4	4	5	5	5	5	5	5	2	4	4	3	4	3	4	4	2	2	3	3	4	3	4	3	4	4	3	3	4	4
1	5	1	1	3	3	3	5	5	1	1	5	5	5	5	5	5	5	5	5	5	5	5	5	5	5	5	5	1	3	4	3	4	3	4	4	4	3	4	4	4	4	3	3	3	2	4	3	2	2
1	5	3	1	2	1	1	4	4	3	2	3	1	4	4	4	3	5	3	2	2	1	3	3	4	3	3	3	5	4	4	2	4	2	2	4	4	3	4	4	3	4	4	4	3	3	2	4	4	4
1	4	3	2	3	3	4	3	1	3	3	1	3	4	3	3	3	3	3	3	3	2	4	5	4	4	4	3	5	3	2	3	3	5	4	4	3	3	4	3	3	4	4	4	3	4	2	4	4	4
1	4	3	2	4	3	3	3	3	4	3	3	4	4	3	2	3	3	3	2	2	2	3	3	4	4	3	3	3	5	4	3	4	4	5	4	4	4	4	4	4	4	4	4	4	3	2	4	2	4
1	3	3	2	4	5	4	1	2	4	4	1	4	3	2	2	1	1	1	2	2	2	4	4	5	5	5	5	1	4	5	4	5	4	4	5	5	4	5	5	5	5	4	3	4	4	2	3	5	5
0	2	3	3	4	4	5	1	1	5	5	1	5	4	1	1	1	1	2	3	1	1	5	5	5	5	5	5	2	3	2	2	2	2	3	4	4	4	3	4	4	4	3	3	4	3	2	3	4	4
1	2	3	2	2	2	1	2	2	4	2	3	3	3	3	3	3	3	3	3	2	2	3	3	4	4	4	4	2	3	3	3	3	3	3	3	3	3	3	3	3	3	4	5	3	3	3	4	3	3
0	2	3	2	5	5	5	2	2	3	3	2	3	4	2	2	2	2	2	2	2	2	4	4	4	4	4	4	2	5	4	2	3	2	2	3	2	3	3	3	2	3	2	3	2	2	4	3	4	5
0	1	3	2	2	2	2	5	5	1	2	3	2	2	5	5	5	4	4	2	4	3	3	2	3	4	3	3	2	4	3	3	3	3	3	3	3	3	3	3	3	3	3	3	3	3	3	2	3	3
1	4	1	1	3	3	3	4	4	2	4	4	4	4	4	4	4	4	4	3	3	3	3	3	3	3	3	3	3	5	3	3	2	4	3	4	4	4	4	2	3	3	3	3	3	2	5	3	3	2
1	3	1	1	4	4	3	3	3	3	3	3	3	4	3	4	5	5	5	5	5	3	3	3	3	3	3	4	3	5	4	3	4	4	3	3	3	3	3	3	3	3	3	3	3	3	2	2	4	5
0	4	3	1	4	4	4	4	1	3	4	3	3	4	1	1	1	1	1	1	1	1	5	5	5	5	5	5	1	5	5	4	5	5	4	4	5	4	4	4	4	4	3	3	5	5	1	1	5	5
1	1	3	1	3	4	4	5	5	1	3	2	1	3	2	3	2	3	3	4	4	4	4	3	3	3	4	4	4	4	4	3	3	3	2	2	2	2	2	2	3	3	4	3	3	2	4	3	3	3
1	3	2	1	3	3	3	3	2	3	3	3	3	3	3	3	3	3	3	3	3	3	3	3	3	3	3	3	1	3	2	3	5	4	3	2	2	1	1	4	4	3	2	2	4	3	3	1	3	3
1	4	3	1	4	4	4	3	2	4	3	3	2	3	2	2	2	2	2	2	2	2	2	2	4	4	2	5	2	5	4	3	3	3	2	2	3	2	3	4	3	3	3	3	3	3	4	3	3	3
0	2	3	1	3	4	4	2	4	1	3	2	3	3	2	2	2	2	2	1	1	1	4	3	4	3	4	3	3	5	4	5	5	5	4	5	3	4	3	5	4	4	4	4	4	5	2	4	4	4
1	2	3	1	3	1	1	5	1	1	1	3	3	3	3	3	3	2	2	2	2	2	2	2	2	1	2	4	4	5	5	4	5	4	4	5	4	5	5	5	4	5	3	4	5	4	1	4	5	3
1	2	3	1	3	2	2	2	2	3	1	3	1	2	2	1	3	4	4	2	3	3	4	3	3	3	3	4	3	5	5	5	5	5	2	4	4	4	4	3	4	4	4	4	3	4	2	3	4	3
0	2	3	1	5	5	5	1	3	3	5	1	5	4	2	4	1	1	1	3	1	3	5	5	3	4	4	3	2	5	5	5	5	5	5	5	4	4	5	5	4	4	5	5	5	5	1	4	4	4
0	3	3	2	3	3	3	2	2	2	2	3	2	3	2	2	3	2	2	2	2	2	2	2	2	2	3	3	3	2	4	2	4	4	2	4	4	4	3	4	3	4	4	5	5	5	1	4	5	5
0	2	3	1	2	4	2	3	5	2	2	4	2	3	3	4	4	4	4	3	3	3	2	3	4	5	3	3	4	4	4	3	4	3	3	3	4	3	2	3	3	2	3	3	3	2	3	3	4	3
1	2	3	2	2	3	3	2	2	4	3	1	2	1	3	2	3	3	3	3	1	1	1	4	4	4	4	4	4	3	3	3	3	4	3	4	3	3	4	3	3	3	3	3	3	3	2	2	3	3
0	4	3	2	3	4	4	1	3	1	4	3	3	4	2	2	3	3	3	3	4	2	3	4	4	4	3	4	4	3	3	2	2	3	3	3	3	4	3	3	2	3	2	3	3	3	4	3	3	2
1	2	2	2	2	4	3	4	1	2	3	3	4	2	4	3	4	3	3	2	2	3	2	2	5	5	3	2	3	3	3	3	3	2	3	3	4	4	3	4	3	2	3	3	3	2	3	4	3	3
1	2	3	1	4	4	5	5	3	4	4	5	4	5	4	4	4	3	3	3	3	3	4	2	3	3	1	4	2	4	3	4	4	4	3	3	4	3	4	3	3	5	3	3	3	3	3	3	3	3
1	2	3	1	3	4	4	2	3	3	4	3	4	4	3	3	3	3	3	1	2	1	1	4	3	3	4	4	3	5	4	5	4	5	4	5	4	5	4	4	5	5	3	3	3	3	3	3	3	3
0	2	3	1	5	4	4	3	3	3	4	3	3	4	4	4	4	3	4	4	4	4	4	3	3	3	4	4	2	5	5	4	4	5	4	2	3	2	2	3	3	4	3	4	3	3	5	2	2	3
0	4	3	1	3	3	3	3	3	3	3	3	3	3	3	3	3	3	3	3	3	3	3	3	3	3	3	3	3	4	4	3	4	4	2	3	3	4	3	4	4	4	4	4	4	4	4	3	3	3
0	2	3	2	3	3	2	3	1	5	3	3	3	3	3	3	3	3	3	3	3	3	3	3	5	5	3	3	3	5	4	3	4	4	2	2	2	2	2	3	3	3	4	4	4	4	3	3	3	3
1	2	3	1	3	4	3	4	4	3	1	3	2	4	4	4	5	4	4	3	2	2	4	4	4	5	4	2	4	3	4	3	4	3	4	3	4	3	3	3	3	3	5	5	5	4	2	4	5	3
1	2	2	1	5	5	5	5	4	2	5	5	5	5	5	5	5	5	5	5	5	5	5	5	4	4	5	5	1	5	5	4	5	4	4	3	4	5	5	5	4	4	4	5	5	5	1	5	5	5
0	4	3	1	5	5	5	4	2	4	5	1	3	3	3	3	3	3	3	3	3	3	3	5	3	3	5	5	1	5	5	5	5	5	1	5	5	5	5	5	5	5	5	5	5	5	1	5	5	5
0	5	1	1	3	3	3	4	3	4	3	3	3	3	4	4	3	4	4	3	3	3	4	4	3	3	4	4	3	5	5	5	5	5	5	5	5	5	5	5	5	4	5	5	5	5	2	5	5	5
0	5	3	2	3	3	3	4	2	4	4	2	2	3	4	4	3	3	3	3	3	3	3	3	3	3	3	3	3	5	5	5	5	5	5	5	5	5	5	4	4	4	4	5	5	5	1	5	5	4
0	5	3	3	4	4	4	3	4	4	3	3	4	4	3	3	3	4	3	4	4	4	3	4	3	3	3	4	3	4	3	2	4	2	4	3	3	2	2	4	4	4	4	4	3	4	3	3	4	4
0	1	3	1	3	3	2	3	1	5	3	2	3	3	3	3	3	3	3	3	3	3	3	3	5	5	3	3	3	5	5	5	5	5	3	5	5	5	5	4	5	4	4	4	4	4	2	4	4	4
[truncated: 2 more columns]
